# Supplementary material for: Infectious seeds of valve calcification: Exploring the bacterial hypothesis in the pathogenesis of calcific aortic valve disease
Source: Eur J Clin Invest. 2026 Mar 8;56(3):e70188. doi: 10.1111/eci.70188 (PMC12967713; doi:10.1111/eci.70188)
Supplement: Supplementary file 1 — Figure S1. [file ECI-56-e70188-s001.zip]

Archive with 5 entries (5 files):
- eci70188-sup-0001-FigureS1.png
- eci70188-sup-0002-FigureS2.png
- eci70188-sup-0003-FigureS3.png
- eci70188-sup-0004-FigureS4.png
- Figure Captiona.docx
